# Supplementary material for: Deep learning networks-based tomato disease and pest detection: a first review of research studies using real field datasets
Source: Front Plant Sci. 2024 Oct 25;15:1493322. doi: 10.3389/fpls.2024.1493322 (PMC11543466; doi:10.3389/fpls.2024.1493322)
Supplement: Supplementary file 1 [file DataSheet1.xlsx]

## Sheet: Sources of datasets
No.	Ref. (Year)	Data source (dataset size)	Performance metric: CNN architecture—value	Self-generated	PlantDoc	Combined	Taiwan	TomatoVillage	Internet
1	Fuentes et al. (2017)	Self-acquired images on farms located in Korea (5,000 images, 10 classes)	mAP: Faster R-CNN with VGG-16 / ResNet-50 / ResNeXt-50—83.0 / 75.37% / 71.1%, SSD with ResNet-50—82.53%, R-FCN with ResNet-50—85.98%	1
2	Fuentes et al. (2018)	Self-acquired images (8,927 images, 10 classes)	mAP: Faster R-CNN with VGG16 feature extractor—96%	1
3	Ahmad et al. (2020)	Self-acquired data from various fields in a natural uncontrolled environment (317 images, 6 classes)	Accuracy: VGG16—84.10%, VGG-19—86.30%, ResNet—91.30%, InceptionV3—93.70%	1
4	Chen et al. (2020)	Self-acquired data at the demonstration base of Hunan Vegetable Institute, Changsha, China (2,716 images, 5 classes)	Accuracy: AlexNet—83.62%, ResNet-50—84.16%, ARNet—85.12%, B-ARNet—88.43%	1
5	Fuentes et al. (2020)	Self-acquired images in real-field scenarios (8,927 images, 11 classes)	mAP: Faster R-CNN with VGG-16—82.55%, Refinement Filter Bank—96.25%	1
6	Khan and Narvekar (2020)	Subset of PlantVillage (9,000 images) + Internet data (4,298) + data from Tansa Farm (250) – 3 classes	Accuracy: Custom CNN—97.25%			1
7	Liu and Wang (2020)	Self-built dataset from real natural environment (15,000 images, 12 classes)	Accuracy: Improved YOLOv3—92.39%, YOLOv3—88.31%, SSD—84.32%, Faster R-CNN—90.67%	1
8	Natarajan et al. (2020)	Self-acquired images in tomato farms in Kallur, Mangapuram, and Piller in Andhra Pradesh, India (1,090 images, 5 classes)	mAP: Faster R-CNN—80.95%	1
9	Ouhami et al. (2020)	Self-acquired images in farms in the area of Sous Massa, Morocco, extended with images collected from internet (666 images, 6 classes)	Accuracy: DenseNet-161—95.65%, DenseNet-121—94.93%, VGG-16—90.58%			1
10	Sharma et al. (2020)	Subset of PlantVillage (16,579 images) + Internet images (637) – 10 classes	Accuracy: Custom F-CNN—42.3%, S-CNN—98.6%			1
11	Fuentes et al. (2021)	Self-acquired images on farms located in Korea (1,981 images, 5 classes)	mAP: VGG-16—87.06%, ResNet-50—87.34%, ResNet-50 FPN—89.78%	1
12	Khatoon et al. (2021)	Subset of PlantVillage, extended with data from agriculture farms of King Faisal University, Alahsa, Saudi Arabia, under natural conditions (23,716 images, 24 classes)	Accuracy: ShallowNet-8—78.05%, VGGNet-16—80.32%, ResNet-50—92.01%, ResNet-152—90.85%, DenseNet-121—95.31%			1
13	Wang and Liu (2021)	Self-built dataset from real natural environment (15,000 images, 12 classes)	mAP: YOLOv3-Dense—96.41%, YOLOv3—88.31%, SSD—84.32%, Faster R-CNN—90.67%	1
14	Wang et al. (2021a)	Self-acquired dataset (5,000 images, 12 classes) from an experimental tomato planting base in Shouguang City, Shandong Province, China	mAP: Improved YOLOv3-tiny—93.1%, R-CNN—86.6%, Mask R-CNN—87.1%, SSD—85.3%, YOLOv3—88.8%, YOLOv3-tiny—88.1%	1
15	Wang et al. (2021b)	Self-acquired dataset/videos from an experimental tomato planting base in Shouguang City, Shandong Province, China (10,696 images, 9 classes)	F1-score: Improved YOLOv3—94.77%, YOLOv3—91.43%, Faster R-CNN—89.04%, SSD—88.45%	1
16	Ahuja et al. (2022)	Subset of PlantDoc (741 images, 8 classes)	Accuracy: ResNet-50—26.5%, InceptionResNet—66.0%		1
17	Astani et al. (2022)	10 classes of Plantvillage (laboratory conditions) + 6 classes of Taiwan tomato leaves (farm conditions)	Accuracy: Different ensemble classifiers (ML models)—84.80–86.95%, DenseNet-169—93.66%, EfficientNet-B4—92.83%, Xception—93.81%, InceptionResNetV2—91.98%			1
18	Cheng et al. (2022)	Images collected in fields or greenhouses at Taiwan Agricultural Research Institute (8,770 images, 8 classes)	Accuracy: YOLOv4—93.63%				1
19	Liu et al. (2022a)	Pest images (2,893 images, 4 classes) collected in the tomato greenhouse in Shouguang (Shandong, China)	mAP: Improved YOLOv4—93.4%, YOLOv4—87.1%, YOLOv3—73.6%, SSD—72.3%	1
20	Liu et al. (2022b)	Dataset from the Hunan Academy of Agricultural Sciences (Changsha, China) demonstration base, compiled using data from tomato greenhouses and the Internet (2,731 images, 6 classes)	Accuracy: ResNeXt-50—85.6%, ResNeXt-50-CA—90.2%, DCCAM-MRNet—94.3%			1
21	Xu et al. (2022)	Images collected from different real farms (999 images, 6 classes)	mAP: Faster R-CNN—51.5%, Mask R-CNN—56.6%, YOLOv3—32.6%	1
22	Bellout et al. (2023)	Subset of PlantVillage (3,000 images) + PlantDoc (325) + self-acquired images of healthy tomato leaves – 3 classes	Accuracy (training): YOLOv5s—92,7%, YOLOXs—89,3%, YOLOv7-tiny—87,6%, YOLOv8s— 92,2%			1
23	Gehlot et al. (2023)	Tomato-Village/variant(c)–object detection-based dataset from the field in the Jodhpur and Jaipur districts of Rajasthan, India (1,796 images, 7 classes)	mAP: YOLOv8-n—87.2%, YOLOv8-s—93.1%, YOLOv8-m—96.4%, YOLOv7—98.3%, YOLOv7-tiny—91.3%	1
24	Khan et al. (2023)	KUTomaDATA: Images captured within greenhouses in Al Ajban, Abu Dhabi, United Arab Emirates (939 images, 8 classes) Subset of PlantDoc (700 images, 8 classes)	mAP: TomFormer—87%, YOLOS—80%, DETR—82%, ViT—73%, SwinTransformer—78% mAP: TomFormer—81%, YOLOS–77%, DETR—79%, ViT—71%, SwinTransformer—76%	1	1
25	Liu and Wang (2023)	Self-acquired dataset from the tomato planting base in Shouguang City, Shandong Province, China (10,000 images, 10 classes)	mAP: PKAMMF—91.96%, Faster-R-CNN—70.73%, SSD—72.54%, YOLOv3—78.62%, YOLOv4—80.37%, YOLOv5—88.98%, YOLOv7—88.10%	1
26	Rajamohanan and Latha (2023)	Images collected from the farm of the Department of Agriculture, Karunya Institute of Technology and Sciences in Coimbatore, TamilNadu and Deesan Farm in Palakkad, Kerala, India (2,311 images, 2 classes: healthy or deseased)	mAP: EfficientDet—35%, Faster R-CNN—45%, YOLOv5—93%	1
27	Singh et al. (2023)	Internet images and subset of PlantVillage (5,500 images, 9 classes)	Accuracy: Cutom CNN—86%, ResNet-50—79%, VGG-16—91%, InceptionV3—92%			1
28	Tang et al. (2023)	Subset of PlantVillage (filtered images) (3,524) + self-acquired images from Internet (1,909) – 6 classes)	mAP50: Faster R-CNN—72.6%, YOLOX-s—86.8%, PLPNet—94.5%, Retina-Net—73.5%, YOLOv4—79.9%, YOLOv5-s—84.7%			1
29	Zhang et al. (2023b)	Self-acquired images and subset of PlantVillage (3,123 images, 7 classes)	Accuracy: M–AORANet—96.47%, ResNet-50—87.20%, MobileNetV3—91.23%, ViT—92.46%, SwinTransformer—92.78%, B-ARNet—89.83%			1
30	Chen et al. (2024)	Self-constructed dataset combining images collected online and a real greenhouse (3,820 images, 8 classes)	Accuracy: DVT—95.4% (original), 96.5% (with augmentation using cyclic GAN)	1
31	Tej et al. (2024)	Self-generated dataset collected from greenhouses located in Bkalta in the region of Monastir, Tunisia (500 images, 6 classes)	mAP: YOLOv5s—94.8%, YOLOv5x—97.6%	1
32	Umar et al. (2024)	Self-acquired dataset (10,337 images, 8 classes) from the University Plant Nursery	Accuracy: CNN/Improved YOLOv7—98.8%	1
33	Wang and Liu (2024)	Self-acquired dataset from a tomato cultivation facility in Shouguang City, Shandong Province, China (2,000 images, 5 classes)	mAP: Custom DCNN (Transformer + YOLOv8n)—79.3%, Faster R-CNN—79.8%, YOLOXs—80.9%, YOLOv5s—81.7%, YOLOv7-tiny—83.6%, YOLOv8n—92.3%	1
34	Wang et al. (2024)	Subset of tomato dataset on the roboflow1 platform (Bryan, 2023) (4,659 images, 6 classes)	mAP: Improved YOLOv6—93.8%, YOLOX—90.5%, YOLOv5—85.6%, YOLOv6—91.1%, YOLOv6-s—89.1%, YOLOv7—88.6%, YOLOv8—89.8%	1
35	Zhong (2024)	Dataset collected from tomato leaves in a real environment (3,362 images, 9 classes)	mAP50: YOLOv8n—84.3%, YOLOv8 with FasterNet as backbone—84.50%,with HGNetV2—80.4%, with GhostNet—81.0%	1
				23	2	10	1

## Sheet: Applied CNNs
No.	Ref. (Year)	Data source (dataset size)	Performance metric: CNN architecture—value	VGGNet	SDD	YOLO	ResNet	DenseNet	Inception	R-CNN	Transformer	ResNeXt	Custom CNNs	Others	AlexNet	R-FCN	F-CNN	S-CNN	ShallowNet	EfficientNet	Xception	MobileNet	RetinaNet	EfficientDet
1	Fuentes et al. (2017)	Self-acquired images on farms located in Korea (5,000 images, 10 classes)	mAP: Faster R-CNN with VGG-16 / ResNet-50 / ResNeXt-50—83.0 / 75.37% / 71.1%, SSD with ResNet-50—82.53%, R-FCN with ResNet-50—85.98%		1					1		1		1		1
2	Fuentes et al. (2018)	Self-acquired images (8,927 images, 10 classes)	mAP: Faster R-CNN with VGG16 feature extractor—96%							1
3	Ahmad et al. (2020)	Self-acquired data from various fields in a natural uncontrolled environment (317 images, 6 classes)	Accuracy: VGG16—84.10%, VGG-19—86.30%, ResNet—91.30%, InceptionV3—93.70%	1			1		1
4	Chen et al. (2020)	Self-acquired data at the demonstration base of Hunan Vegetable Institute, Changsha, China (2,716 images, 5 classes)	Accuracy: AlexNet—83.62%, ResNet-50—84.16%, ARNet—85.12%, B-ARNet—88.43%				1							1	1
5	Fuentes et al. (2020)	Self-acquired images in real-field scenarios (8,927 images, 11 classes)	mAP: Faster R-CNN with VGG-16—82.55%, Refinement Filter Bank—96.25%							1
6	Khan and Narvekar (2020)	Subset of PlantVillage (9,000 images) + Internet data (4,298) + data from Tansa Farm (250) – 3 classes	Accuracy: Custom CNN—97.25%										1
7	Liu and Wang (2020)	Self-built dataset from real natural environment (15,000 images, 12 classes)	Accuracy: Improved YOLOv3—92.39%, YOLOv3—88.31%, SSD—84.32%, Faster R-CNN—90.67%		1	1				1
8	Natarajan et al. (2020)	Self-acquired images in tomato farms in Kallur, Mangapuram, and Piller in Andhra Pradesh, India (1,090 images, 5 classes)	mAP: Faster R-CNN—80.95%							1
9	Ouhami et al. (2020)	Self-acquired images in farms in the area of Sous Massa, Morocco, extended with images collected from internet (666 images, 6 classes)	Accuracy: DenseNet-161—95.65%, DenseNet-121—94.93%, VGG-16—90.58%	1				1
10	Sharma et al. (2020)	Subset of PlantVillage (16,579 images) + Internet images (637) – 10 classes	Accuracy: Custom F-CNN—42.3%, S-CNN—98.6%											2			1	1
11	Fuentes et al. (2021)	Self-acquired images on farms located in Korea (1,981 images, 5 classes)	mAP: VGG-16—87.06%, ResNet-50—87.34%, ResNet-50 FPN—89.78%	1			1
12	Khatoon et al. (2021)	Subset of PlantVillage, extended with data from agriculture farms of King Faisal University, Alahsa, Saudi Arabia, under natural conditions (23,716 images, 24 classes)	Accuracy: ShallowNet-8—78.05%, VGGNet-16—80.32%, ResNet-50—92.01%, ResNet-152—90.85%, DenseNet-121—95.31%	1			1	1						1					1
13	Wang and Liu (2021)	Self-built dataset from real natural environment (15,000 images, 12 classes)	mAP: YOLOv3-Dense—96.41%, YOLOv3—88.31%, SSD—84.32%, Faster R-CNN—90.67%		1	1				1
14	Wang et al. (2021a)	Self-acquired dataset (5,000 images, 12 classes) from an experimental tomato planting base in Shouguang City, Shandong Province, China	mAP: Improved YOLOv3-tiny—93.1%, R-CNN—86.6%, Mask R-CNN—87.1%, SSD—85.3%, YOLOv3—88.8%, YOLOv3-tiny—88.1%		1	1				1
15	Wang et al. (2021b)	Self-acquired dataset/videos from an experimental tomato planting base in Shouguang City, Shandong Province, China (10,696 images, 9 classes)	F1-score: Improved YOLOv3—94.77%, YOLOv3—91.43%, Faster R-CNN—89.04%, SSD—88.45%		1	1				1
16	Ahuja et al. (2022)	Subset of PlantDoc (741 images, 8 classes)	Accuracy: ResNet-50—26.5%, InceptionResNet—66.0%				1		1
17	Astani et al. (2022)	10 classes of Plantvillage (laboratory conditions) + 6 classes of Taiwan tomato leaves (farm conditions)	Accuracy: Different ensemble classifiers (ML models)—84.80–86.95%, DenseNet-169—93.66%, EfficientNet-B4—92.83%, Xception—93.81%, InceptionResNetV2—91.98%					1	1					2						1	1
18	Cheng et al. (2022)	Images collected in fields or greenhouses at Taiwan Agricultural Research Institute (8,770 images, 8 classes)	Accuracy: YOLOv4—93.63%			1
19	Liu et al. (2022a)	Pest images (2,893 images, 4 classes) collected in the tomato greenhouse in Shouguang (Shandong, China)	mAP: Improved YOLOv4—93.4%, YOLOv4—87.1%, YOLOv3—73.6%, SSD—72.3%		1	1
20	Liu et al. (2022b)	Dataset from the Hunan Academy of Agricultural Sciences (Changsha, China) demonstration base, compiled using data from tomato greenhouses and the Internet (2,731 images, 6 classes)	Accuracy: ResNeXt-50—85.6%, ResNeXt-50-CA—90.2%, DCCAM-MRNet—94.3%				1																			DCCAM-MRNet --> ResNet
21	Xu et al. (2022)	Images collected from different real farms (999 images, 6 classes)	mAP: Faster R-CNN—51.5%, Mask R-CNN—56.6%, YOLOv3—32.6%			1				1
22	Bellout et al. (2023)	Subset of PlantVillage (3,000 images) + PlantDoc (325) + self-acquired images of healthy tomato leaves – 3 classes	Accuracy (training): YOLOv5s—92,7%, YOLOXs—89,3%, YOLOv7-tiny—87,6%, YOLOv8s— 92,2%			1
23	Gehlot et al. (2023)	Tomato-Village/variant(c)–object detection-based dataset from the field in the Jodhpur and Jaipur districts of Rajasthan, India (1,796 images, 7 classes)	mAP: YOLOv8-n—87.2%, YOLOv8-s—93.1%, YOLOv8-m—96.4%, YOLOv7—98.3%, YOLOv7-tiny—91.3%			1
24	Khan et al. (2023)	KUTomaDATA: Images captured within greenhouses in Al Ajban, Abu Dhabi, United Arab Emirates (939 images, 8 classes) Subset of PlantDoc (700 images, 8 classes)	mAP: TomFormer—87%, YOLOS—80%, DETR—82%, ViT—73%, SwinTransformer—78% mAP: TomFormer—81%, YOLOS–77%, DETR—79%, ViT—71%, SwinTransformer—76%			1					1															DETR --> Transformer
25	Liu and Wang (2023)	Self-acquired dataset from the tomato planting base in Shouguang City, Shandong Province, China (10,000 images, 10 classes)	mAP: PKAMMF—91.96%, Faster-R-CNN—70.73%, SSD—72.54%, YOLOv3—78.62%, YOLOv4—80.37%, YOLOv5—88.98%, YOLOv7—88.10%		1	1				1																PKAMMF --> Improved YOLOv6
26	Rajamohanan and Latha (2023)	Images collected from the farm of the Department of Agriculture, Karunya Institute of Technology and Sciences in Coimbatore, TamilNadu and Deesan Farm in Palakkad, Kerala, India (2,311 images, 2 classes: healthy or deseased)	mAP: EfficientDet—35%, Faster R-CNN—45%, YOLOv5—93%			1				1				1										1
27	Singh et al. (2023)	Internet images and subset of PlantVillage (5,500 images, 9 classes)	Accuracy: Cutom CNN—86%, ResNet-50—79%, VGG-16—91%, InceptionV3—92%	1			1		1				1
28	Tang et al. (2023)	Subset of PlantVillage (filtered images) (3,524) + self-acquired images from Internet (1,909) – 6 classes)	mAP50: Faster R-CNN—72.6%, YOLOX-s—86.8%, PLPNet—94.5%, Retina-Net—73.5%, YOLOv4—79.9%, YOLOv5-s—84.7%			1				1			1	1									1
29	Zhang et al. (2023b)	Self-acquired images and subset of PlantVillage (3,123 images, 7 classes)	Accuracy: M–AORANet—96.47%, ResNet-50—87.20%, MobileNetV3—91.23%, ViT—92.46%, SwinTransformer—92.78%, B-ARNet—89.83%				1				1	1		1								1				M-AORANet, B-ARNet --> ResNeXt
30	Chen et al. (2024)	Self-constructed dataset combining images collected online and a real greenhouse (3,820 images, 8 classes)	Accuracy: DVT—95.4% (original), 96.5% (with augmentation using cyclic GAN)								1															DVT --> Transformer
31	Tej et al. (2024)	Self-generated dataset collected from greenhouses located in Bkalta in the region of Monastir, Tunisia (500 images, 6 classes)	mAP: YOLOv5s—94.8%, YOLOv5x—97.6%			1
32	Umar et al. (2024)	Self-acquired dataset (10,337 images, 8 classes) from the University Plant Nursery	Accuracy: CNN/Improved YOLOv7—98.8%			1
33	Wang and Liu (2024)	Self-acquired dataset from a tomato cultivation facility in Shouguang City, Shandong Province, China (2,000 images, 5 classes)	mAP: Custom DCNN (Transformer + YOLOv8n)—79.3%, Faster R-CNN—79.8%, YOLOXs—80.9%, YOLOv5s—81.7%, YOLOv7-tiny—83.6%, YOLOv8n—92.3%			1				1	1
34	Wang et al. (2024)	Subset of tomato dataset on the roboflow1 platform (Bryan, 2023) (4,659 images, 6 classes)	mAP: Improved YOLOv6—93.8%, YOLOX—90.5%, YOLOv5—85.6%, YOLOv6—91.1%, YOLOv6-s—89.1%, YOLOv7—88.6%, YOLOv8—89.8%			1
35	Zhong (2024)	Dataset collected from tomato leaves in a real environment (3,362 images, 9 classes)	mAP50: YOLOv8n—84.3%, YOLOv8 with FasterNet as backbone—84.50%,with HGNetV2—80.4%, with GhostNet—81.0%			1
				5	7	18	8	3	4	13	4	2	3	10	1	1	1	1	1	1	1	1	1	1

## Sheet: Achieved accuracies
No.	Ref. (Year)	Data source (dataset size)	Performance metric: CNN architecture—value	VGGNet	SDD	YOLO	ResNet	Inception	R-CNN	Transformer	Custom CNNs		MW	MW with PlantVillage	MW without PlantVillage
1	Fuentes et al. (2017)	Self-acquired images on farms located in Korea (5,000 images, 10 classes)	mAP: Faster R-CNN with VGG-16 / ResNet-50 / ResNeXt-50—83.0 / 75.37% / 71.1%, SSD with ResNet-50—82.53%, R-FCN with ResNet-50—85.98%		0.8253				0.7649				0.79596		0.79596
2	Fuentes et al. (2018)	Self-acquired images (8,927 images, 10 classes)	mAP: Faster R-CNN with VGG16 feature extractor—96%						0.96				0.96		0.96
3	Ahmad et al. (2020)	Self-acquired data from various fields in a natural uncontrolled environment (317 images, 6 classes)	Accuracy: VGG16—84.10%, VGG-19—86.30%, ResNet—91.30%, InceptionV3—93.70%	0.852			0.913	0.937					0.900667		0.900667
4	Chen et al. (2020)	Self-acquired data at the demonstration base of Hunan Vegetable Institute, Changsha, China (2,716 images, 5 classes)	Accuracy: AlexNet—83.62%, ResNet-50—84.16%, ARNet—85.12%, B-ARNet—88.43%				0.8416						0.853325		0.853325
5	Fuentes et al. (2020)	Self-acquired images in real-field scenarios (8,927 images, 11 classes)	mAP: Faster R-CNN with VGG-16—82.55%, Refinement Filter Bank—96.25%						0.894				0.894		0.894
6	Khan and Narvekar (2020)	Subset of PlantVillage (9,000 images) + Internet data (4,298) + data from Tansa Farm (250) – 3 classes	Accuracy: Custom CNN—97.25%								0.9725		0.9725	0.9725
7	Liu and Wang (2020)	Self-built dataset from real natural environment (15,000 images, 12 classes)	Accuracy: Improved YOLOv3—92.39%, YOLOv3—88.31%, SSD—84.32%, Faster R-CNN—90.67%		0.8432	0.9239			0.9067				0.891267		0.891267
8	Natarajan et al. (2020)	Self-acquired images in tomato farms in Kallur, Mangapuram, and Piller in Andhra Pradesh, India (1,090 images, 5 classes)	mAP: Faster R-CNN—80.95%						0.8095				0.8095		0.8095
9	Ouhami et al. (2020)	Self-acquired images in farms in the area of Sous Massa, Morocco, extended with images collected from internet (666 images, 6 classes)	Accuracy: DenseNet-161—95.65%, DenseNet-121—94.93%, VGG-16—90.58%	0.9058									0.9372		0.9372
10	Sharma et al. (2020)	Subset of PlantVillage (16,579 images) + Internet images (637) – 10 classes	Accuracy: Custom F-CNN—42.3%, S-CNN—98.6%										0.7045		0.7045
11	Fuentes et al. (2021)	Self-acquired images on farms located in Korea (1,981 images, 5 classes)	mAP: VGG-16—87.06%, ResNet-50—87.34%, ResNet-50 FPN—89.78%	0.8706			0.8734						0.8806		0.8806
12	Khatoon et al. (2021)	Subset of PlantVillage, extended with data from agriculture farms of King Faisal University, Alahsa, Saudi Arabia, under natural conditions (23,716 images, 24 classes)	Accuracy: ShallowNet-8—78.05%, VGGNet-16—80.32%, ResNet-50—92.01%, ResNet-152—90.85%, DenseNet-121—95.31%	0.8032			0.9101						0.87308	0.87308
13	Wang and Liu (2021)	Self-built dataset from real natural environment (15,000 images, 12 classes)	mAP: YOLOv3-Dense—96.41%, YOLOv3—88.31%, SSD—84.32%, Faster R-CNN—90.67%		0.8432	0.9236			0.9067				0.891167		0.891167
14	Wang et al. (2021a)	Self-acquired dataset (5,000 images, 12 classes) from an experimental tomato planting base in Shouguang City, Shandong Province, China	mAP: Improved YOLOv3-tiny—93.1%, R-CNN—86.6%, Mask R-CNN—87.1%, SSD—85.3%, YOLOv3—88.8%, YOLOv3-tiny—88.1%		0.853	0.9			0.8685				0.873833		0.873833
15	Wang et al. (2021b)	Self-acquired dataset/videos from an experimental tomato planting base in Shouguang City, Shandong Province, China (10,696 images, 9 classes)	F1-score: Improved YOLOv3—94.77%, YOLOv3—91.43%, Faster R-CNN—89.04%, SSD—88.45%		0.8845	0.9477			0.8904				0.909225		0.909225
16	Ahuja et al. (2022)	Subset of PlantDoc (741 images, 8 classes)	Accuracy: ResNet-50—26.5%, InceptionResNet—66.0%				0.265	0.66					0.4625		0.4625
17	Astani et al. (2022)	10 classes of Plantvillage (laboratory conditions) + 6 classes of Taiwan tomato leaves (farm conditions)	Accuracy: Different ensemble classifiers (ML models)—84.80–86.95%, DenseNet-169—93.66%, EfficientNet-B4—92.83%, Xception—93.81%, InceptionResNetV2—91.98%					0.9198					0.9307	0.9307
18	Cheng et al. (2022)	Images collected in fields or greenhouses at Taiwan Agricultural Research Institute (8,770 images, 8 classes)	Accuracy: YOLOv4—93.63%			0.9363							0.9363		0.9363
19	Liu et al. (2022a)	Pest images (2,893 images, 4 classes) collected in the tomato greenhouse in Shouguang (Shandong, China)	mAP: Improved YOLOv4—93.4%, YOLOv4—87.1%, YOLOv3—73.6%, SSD—72.3%		0.723	0.847							0.785		0.785
20	Liu et al. (2022b)	Dataset from the Hunan Academy of Agricultural Sciences (Changsha, China) demonstration base, compiled using data from tomato greenhouses and the Internet (2,731 images, 6 classes)	Accuracy: ResNeXt-50—85.6%, ResNeXt-50-CA—90.2%, DCCAM-MRNet—94.3%				0.943						0.900333		0.900333		DCCAM-MRNet --> ResNet
21	Xu et al. (2022)	Images collected from different real farms (999 images, 6 classes)	mAP: Faster R-CNN—51.5%, Mask R-CNN—56.6%, YOLOv3—32.6%			0.326			0.5405				0.43325		0.43325
22	Bellout et al. (2023)	Subset of PlantVillage (3,000 images) + PlantDoc (325) + self-acquired images of healthy tomato leaves – 3 classes	Accuracy (training): YOLOv5s—92,7%, YOLOXs—89,3%, YOLOv7-tiny—87,6%, YOLOv8s—92,2%			0.9045							0.9045	0.9045
23	Gehlot et al. (2023)	Tomato-Village/variant(c)–object detection-based dataset from the field in the Jodhpur and Jaipur districts of Rajasthan, India (1,796 images, 7 classes)	mAP: YOLOv8-n—87.2%, YOLOv8-s—93.1%, YOLOv8-m—96.4%, YOLOv7—98.3%, YOLOv7-tiny—91.3%			0.9326							0.9326		0.9326
24	Khan et al. (2023)	KUTomaDATA: Images captured within greenhouses in Al Ajban, Abu Dhabi, United Arab Emirates (939 images, 8 classes) Subset of PlantDoc (700 images, 8 classes)	mAP: TomFormer—87%, YOLOS—80%, DETR—82%, ViT—73%, SwinTransformer—78% mAP: TomFormer—81%, YOLOS–77%, DETR—79%, ViT—71%, SwinTransformer—76%			0.785				0.78375			0.784375		0.784375		DETR --> Transformer
25	Liu and Wang (2023)	Self-acquired dataset from the tomato planting base in Shouguang City, Shandong Province, China (10,000 images, 10 classes)	mAP: PKAMMF—91.96%, Faster-R-CNN—70.73%, SSD—72.54%, YOLOv3—78.62%, YOLOv4—80.37%, YOLOv5—88.98%, YOLOv7—88.10%		0.7254	0.85606			0.7073				0.76292		0.76292		PKAMMF --> Improved YOLOv6
26	Rajamohanan and Latha (2023)	Images collected from the farm of the Department of Agriculture, Karunya Institute of Technology and Sciences in Coimbatore, TamilNadu and Deesan Farm in Palakkad, Kerala, India (2,311 images, 2 classes: healthy or deseased)	mAP: EfficientDet—35%, Faster R-CNN—45%, YOLOv5—93%			0.93			0.45				0.576667		0.576667
27	Singh et al. (2023)	Internet images and subset of PlantVillage (5,500 images, 9 classes)	Accuracy: Cutom CNN—86%, ResNet-50—79%, VGG-16—91%, InceptionV3—92%	0.91			0.79	0.92			0.86		0.87	0.87
28	Tang et al. (2023)	Subset of PlantVillage (filtered images) (3,524) + self-acquired images from Internet (1,909) – 6 classes)	mAP50: Faster R-CNN—72.6%, YOLOX-s—86.8%, PLPNet—94.5%, Retina-Net—73.5%, YOLOv4—79.9%, YOLOv5-s—84.7%			0.86475			0.726		0.945		0.84525	0.84525			PLPNet --> YOLO
29	Zhang et al. (2023b)	Self-acquired images and subset of PlantVillage (3,123 images, 7 classes)	Accuracy: M–AORANet—96.47%, ResNet-50—87.20%, MobileNetV3—91.23%, ViT—92.46%, SwinTransformer—92.78%, B-ARNet—89.83%				0.872			0.9262			0.916617	0.916617			M-AORANet, B-ARNet --> ResNeXt
30	Chen et al. (2024)	Self-constructed dataset combining images collected online and a real greenhouse (3,820 images, 8 classes)	Accuracy: DVT—95.4% (original), 96.5% (with augmentation using cyclic GAN)							0.9595			0.9595		0.9595		DVT --> Transformer
31	Tej et al. (2024)	Self-generated dataset collected from greenhouses located in Bkalta in the region of Monastir, Tunisia (500 images, 6 classes)	mAP: YOLOv5s—94.8%, YOLOv5x—97.6%			0.962							0.962		0.962
32	Umar et al. (2024)	Self-acquired dataset (10,337 images, 8 classes) from the University Plant Nursery	Accuracy: CNN/Improved YOLOv7—98.8%			0.988							0.988		0.988
33	Wang and Liu (2024)	Self-acquired dataset from a tomato cultivation facility in Shouguang City, Shandong Province, China (2,000 images, 5 classes)	mAP: Custom DCNN (Transformer + YOLOv8n)—79.3%, Faster R-CNN—79.8%, YOLOXs—80.9%, YOLOv5s—81.7%, YOLOv7-tiny—83.6%, YOLOv8n—92.3%			0.8356			0.798	0.793			0.808867		0.808867
34	Wang et al. (2024)	Subset of tomato dataset on the roboflow1 platform (Bryan, 2023) (4,659 images, 6 classes)	mAP: Improved YOLOv6—93.8%, YOLOX—90.5%, YOLOv5—85.6%, YOLOv6—91.1%, YOLOv6-s—89.1%, YOLOv7—88.6%, YOLOv8—89.8%			0.897857							0.897857		0.897857
35	Zhong (2024)	Dataset collected from tomato leaves in a real environment (3,362 images, 9 classes)	mAP50: YOLOv8n—84.3%, YOLOv8 with FasterNet as backbone—84.50%,with HGNetV2—80.4%, with GhostNet—81.0%			0.8255							0.8255		0.8255
				0.86832	0.813943	0.865909	0.801013	0.8592	0.786346	0.865613	0.925833		0.846559	0.901807	0.832747
